# Supplementary material for: Switchgrass PvDREB1C plays opposite roles in plant cold and salt tolerance in transgenic tobacco
Source: Hereditas. 2017 Oct 24;155:15. doi: 10.1186/s41065-017-0050-4 (PMC5655823; doi:10.1186/s41065-017-0050-4)
Supplement: Additional file 1: — The mutated sequences of rd29A promoter used in this study. (XLSX 26 kb) [file 41065_2017_50_MOESM1_ESM.xlsx]

## Sheet: Sheet1
	Gene No.	Presence of DRE in its-2kb promoter	Up-regulated by PvDREB1C	CDS sequences	AA sequence	contig No.	minus 2kb promoter
NtSOD	AB093097	1 ACCGAC	yes (weak but significant up-regulated)	ATGGCACTACGAACCCTAGTGAGCAGACGGACCTTAGCAACAGGGCTAGGGTTCCGCGACGGACCTTAGCAACAGGGCTAGGGTTCCGCCAGCAACTCCACGGCTTCCAGACCTTTTCGCTCCCCGATCTCCCCTACGACTATGGAGCACTGGAGCCGGCAATTAGCGGTGACATAATGCAGCTCCACCACCAGAAGCATCATCAGACTTACGTCACCAATTACAATAAAGCCCTTGAACAGCTACATGACGCCATTTCCAAAGGAGATGCTCCTACCGTCGCCAAATTGCATACCGCTATCAAATTCAACGGCGGAGGTCACATTAACCACTCGATTTTCTGGAAGAATCTTGCCCCTGTCCGCGAGGGTGGTGGTGAGCCTCCAAAGGGTTCTCTTG…	malrtlvsrrtlatglgfrqqlhgfqtfslpdlpydygalepaisgdimqlhhqkhhqtyvtnynkaleqlhdaiskgdaptvaklhtaikfnggghinhsifwknlapvregggeppkgslgwaidtnfgslealvqkmnaegaalqgsgwvwlgvdkelkrlviettanqdplvskganlvpllgidvwehayylqyknvrpdylkniwkvmnwkyanevyekecp	AWOJ01180037.1	ACACTATAAGAATTAAAGTAGTAAATAGAAAAATAAAGAGGAGAGTGGAATCAAAGAAAAAGACTTGGTTTTACGTCATTATACACTCTTTATCTCTTTCTACGCAAAAAACCATTTGCAAAATAGATCACAAAGTAAACACTAGTAGTATTATAGAGGATAGGACGCGGTTTTGCTATGCTCGGTGGCACAATTAATTTGATTTAAGCTTGTAGGATATACTTAAGTTAATAAATAGTGTATCTTTTAATTTTTGGAAATTTCTTTGATATTTAAGATATGAAGGGAGATGATCTCTAGACAAATGTAAAAAAATAAGTACATGCAATTTTCCCAATATTCAAAAAAAATAAATATAAAAGCATTAGTATAGTTGAGCTTCTAGTTTCAAGAACTCAA…
NtPOD	D11396.1	1 ACCGAC	Yes, after salt treatment	ATGTCTTTTTTTAGATTTGTTGGTGCAATTCTTTTCTTGGTTGCAATTTTTGGAGCATCAAATGCTCAATTAAGTGCAACATTTTATGATTGCACTTGCCCTAATGTTACAAGTATTGTACGTGGTGTTATGGAACAAAGGCAACGTACTGATGCTCGAGCTGGTGCTAAAATTATTCGTCTTCATTTCCATGATTGTTTTGTTAATGTAATAACCTGACCCTTAGAACTTTTTCTAACCTATGTTTTCATGCATGTTTATGTGTATTGAAGAACTACATCACGTTACGGAGCATAAATAATATATACTGACAGTGTAAAGATCTTTTATCATATTAGTGCAGCTTATAACATGTACTGGATATATATAGTGACGGTCTACAAATCTTTTACCATATCA…	MSFFRFVGAILFLVAIFGASNAQLSATFYDCTCPNVTSIVRGVMEQRQRTDARAGAKIIRLHFHDCFGCDGSILLDTDGIQTEKDAIPNVGAGGFDIVDDIKTALENVCPGVVSCADILALASEIGVALAGGPCWQVLFGRRDSLTANRSGANSDIPSPFETLAVMTPQFTNKGMDLTDLVALSGAHTFGRARCGTFEQRLFNFSGSGNPDPTVDATFLQTLQGICPQGGNNGNTFTNLDISTPNDFDNDYFTNLQNNQGLLQTDQELFSTSGSATIAIVNRYAGSQSQFFDDFICSMIKLGNISPLTGTNGEIRKDCKRVN	AYMY01111347.1	ATATATATATTATTTACTGTTGTTGATGTTATTATGGTGTAATAAGGGAGGATTCTGTGTTATAAGGTGGGATCGGGTTGCGCTCTGCAACAACCTATGTGTTCTATTTCCTTGAGCTATGTTGGTTTTCGGTATCTTCATTTGAAACTCTAAGGATTGGTAATTTTGAACGACACTGGCTTATTTCCTGAGGCTGTAGCTATTATCTTCAGTTGATTGTCTTACTTTGTTCTGTATTTCCTTTCTACCTTTATTATATACTGCGTACAGGTTGTAGTGTAGGTGACCCGCCTTAGCCTCGTCACTACTTCGTCGAGGTTAGGCTCGGCACTTACGGAGTACATAGGGGCGGTTGTACTCATACTACCCTCTGCACTTCTTGTGCAGATTTCGGAGTCG…
NtAPX1 (no DRE)	U15933	NO	down-regulated	ATGGGTAAGTGCTATCCCACTGTAAGCGAGGAGTACCTCAAGGCTGTTGACAAATGTAAGAGGAAACTCAGAGGACTCATTGCTGAGAAGAATTGCGCTCCTCTTATGCTCCGTCTTGCATGGCACTCTGCTGGTACCTATGATGTGTGCTCCAAAACTGGAGGTCCATTCGGTACCATGAGGCTCAAGGCTGAGCAAGGACATGGAGCAAACAATGGTATTGACATTGCTATAAGACTCTTGGAGCCCATTAAGGAGCAGTTTCCTATCCTCTCATATGGTGATTTCTATCAATTAGCTGGAGTTGTTGCTGTTGAAGTTACTGGAGGACCTGATGTTCCCTTTCACCCTGGTAGAGAGGACAAGACAGAGCCACCCGTTGAAGGTCGCTTGCCTGAT…	MGKCYPTVSEEYLKAVDKCKRKLRGLIAEKNCAPLMLRLAWHSAGTYDVCSKTGGPFGTMRLKAEQGHGANNGIDIAIRLLEPIKEQFPILSYGDFYQLAGVVAVEVTGGPDVPFHPGREDKTEPPVEGRLPDATKGSDHLRDVFVKQMGLSDKDIVALSGGHTLGRCHKERSGFEGPWTTNPLIFDNSYFTELLSGEKEGLLQLPSDKALLSDPAFRPLVEKYAADEDAFFADYAEAHLKLSELGFAEA	AYMY01061168.1	TGGAAACACCAAACTGGAAATTGGATTATTGACTTTTTTATTTGTCTATAAATGGAATAGACATAATATATATATTCATGCTAGTTAAAACATATGACGAAACATGCCATTAGACTATTCAGCTGCGTGATAAAATTAATTGGAAATCAGCGGACTCTAGAAAGTAGTACTGACTACAACTACAAGTACAACAGCAAGCTCTTAATCCAAAATAATTTTTTATTAAAAAGTTATTAAATTTGCATGATTCATTTATTCAAAATGGCAGCCCATTATTATGTTTAATTTTCAAAATTTTAATTTGACATTAGGATTATTAAAGACAATAGGTTGGTATATTATGCCTGGAAGACTCTTCCCCTTCTTTTTCTCTCTTATGAAGTTAAGACAGCTGCAAAG…
NtcAPX (3A，0G)	D85912	3 ACCGAC	no	ATGGGTAAGTGCTATCCCACTGTAAGCGAGGAGTACCTCAAGGCTGTTGACAAATGTAAGAGGAAACTCAGAGGACTCATTGCTGAGAAGAATTGCGCTCCTCTTATGCTCCGTCTTGCATGGCACTCTGCTGGTACCTATGATGTGTGCTCCAAAACTGGAGGTCCATTCGGTACCATGAGGTTCAAGGCTGAGCAAGGACATGGAGCAAACAATGGTATTGACATTGCTATCAGACTCTTGGAGCCCATCAAGGAGCAGTTTCCTATCCTCTCATATGGTGATTTCTATCAATTAGCTGGAGTTGTTGCTGTTGAAGTTACTGGAGGACCTGATGTTCCCTTTCACCCTGGTAGAGAGGACAAGACAGAGCCACCAGTTGAAGGTCGCTTGCCTGAT…	MGKCYPTVSEEYLKAVDKCKRKLRGLIAEKNCAPLMLRLAWHSAGTYDVCSKTGGPFGTMRFKAEQGHGANNGIDIAIRLLEPIKEQFPILSYGDFYQLAGVVAVEVTGGPDVPFHPGREDKTEPPVEGRLPDATKGSDHLRDVFVKQMGLSDKDIVALSGGHTLGRCHKERSGFEGPWTTNPLIFDNSYFTELLSGEKEGLLQLPSDKALLSDPAFRPLVEKYAADEDAFFADYAEAHLKLSELGFAEV	AYMY01053000.1	CCAATCATTTGTAAGATCATATAATCATTGGCAAGAATAGACTATCCCACTTTTCTCTCTTACTGTTCATCAGAATTTCCTTTACATTTATTGTTCTTTCTTTATTACTCTTAGTTCATCTCGAGGTCACTAAGCTCGAGGCCACTACTACTGAGTGATATTGGTTTGATTCACTTATTTCTTTCATTTCTACTTCATATTTCTTGATTATTAATTGGTATTGAATAAAATCACATATCTTTAAAACCGCAAATCAAATTTAATTATTACTCGTATTTTTGAGGTAAACAGTTTGGCACCCACCGTGATAATAGTGATTATTTCATTACTAATTCTCATTACACACGTTATTTTTACACTTTTTTCTTGTCAAGAATTTTCGATTCTCAGGGTGAAACA…
NtNHX4 (no DRE)	XM_016617731	NO	Yes, after salt treatment	ATGGGAAAAATGGCACTGTTCGATTTTGTGATGGATTTTGGGAATAGCAGTCGTGAGCAAGTTGTTCCAATGACAGTTTTCGTGGCAATTTTGTGCCTATGTTTAGTGATTGGTCATTTACTTGAAGAAAATCGTTGGGTTAACGAGTCCATCACCGCCATTATCATTGGTTGCATATCAGGGACAATAATACTTTTCATAAGCAAAGGAAAAAGTTCTCACATACTTAGATTTAATGAAGAGGTGTTCTTCATTTATTTACTTCCACCAATAATATTTAATGCAGGATTCCAGGTGAAGAAGAAGCAGTTCTTCCACAACTTCTTAACGATTATGTCGTTTGGAGTTATTGGAGTTTTCATATCATCAAGTATTATCACAGCTGGTAGCTGGTGGCTG…	MGKMALFDFVMDFGNSSREQVVPMTVFVAILCLCLVIGHLLEENRWVNESITAIIIGCISGTIILFISKGKSSHILRFNEEVFFIYLLPPIIFNAGFQVKKKQFFHNFLTIMSFGVIGVFISSSIITAGSWWLFPKLNFDGLSVRDYLGIGAIFSSTDTVCTLQVLHQDETPLLYSLVFGEGVVNDATSVVLFNAVQKLDVDRFNGWSAVHIFLDFLYLFSTSTALGVAAGLLTSYILKGLYFGRHSSVREISLMLLMAYLSYMLAELFSLSGILTVFFSGILMSHYAWHNVTDSSRITTRHAFEAMSFIAETFIFLYVGMDALDIEKWKMSKQSVWTSMGIYGTVLILIAVGRAAFVFPLSALSNFMNRNATRAPSISFEHQIVIWWAGLMRGAVSIA…	AYMY01129136.1	ATTTCTGTTATATCATCCAAAGCTTCGAATTATATTGCCTGTGTTATTTACTATTGATAGAATGGATATTAAGAACCAATTTAGCTGCTAGAGTTAGATCAGCCCATCTCTTTGCAATGTGATGTCACATAATTTTGAGGACAGAATTCATCTTACTGTTTTCGTCTAAGGATGTCGTCAAGGTAGTCTTATCATTCAGCTTTCAGGTTTTATATTGCTTGAAATTTTGCATATTATGGTTGCTTGCGACAGAGAGACTTCAGAAATTAGGTTTTTACACTCTTCATAAGGTGGGTAAAGTTAAATCCCCGTGCAGCGCACATGCATTCATGAGTTTGGCAATCCAAAGTGCTATGGAGCTTGAATTGTTGAAGTGCTGTTGCATCATAACATATTATA…
NtSOS1 (no DRE)	XM_016611194	NO	no	ATGCTTATTATTTTGGAGGGGTATAGTTTAATACTCCAATTGATCATCATCACCACTATTATATAGAAATGAAGGGTTTGAGCTCATTTGAAGTTAAAACGTAATTTTGGAAAATCACATTCTAAGTCAACTGCCATTGATTTTCGACTACATGAACTGCTATTGTTAAAGAAATTGCAATGGAGTCGATAGTATTAACGACGCCGTTTAGAGTGCTGGAGGAGTCAACAAGTAGTTCAGAAAGTTCAGGTTCGGATCCTACAAACGCAGTGATATTTGTAGGGATCAGTTTGCTACTGGGAATCGCTTGCAGACACGTGTTGAGGGGTACCAGAGTTCCATACTCTGTCGCTTTGCTTGTTCTTGGCATTGGCATTGGCTCTTTAGAATATGGAACGC…	MESIVLTTPFRVLEESTSSSESSGSDPTNAVIFVGISLLLGIACRHVLRGTRVPYSVALLVLGIGIGSLEYGTHHGLGRIGDGIRIWANIDPDLLLAVFLPALLFESAFSMEVHQIKRCAVQMILLAGPGVLISTFCLGSALKLAFPYNWSWQTSLLLGGLLSATDPVAVVALLKELGASKKLGTIIEGESLMNDGTAIVVYQLLLRMVTGWAFNWGAVIKFLVQVSLGAVGVGLAFGIASVLWLGFIFNDTVIEITLTLTVSYVAYFTAQQGADISGVLTVMTLGMFYSAVAKTAFKGESQQSLHHFWEMVAYIANTLIFILSGVVIAEGILHGDNIFKTHDYSWGYLILLYVLILVSRAVVVGVLYPFLRYFGYGLDLKEACILVWGGLRGAVALSL…	AYMY01013104.1	AAGTCTTCAATAATAATTATATAATAATAACAACAACAAACTCAGTTATGTCTTCAACAATTATCATTGACAAAATTGTAACAAAACTATTATTGGCAAAATTATAACAAAAACGACACTTATTCCTTATCAAAAGAGTTAAGAAGAAAACCACATTGTTCTTCTATTCTAGTTTAGAATCCTAAACATAGCTAATTTCTATTATAAAACCCAAAAAGCCACAGGGTATAGTAAGTCATAGAGATCCGAGTCTCTTGCTCCGACCATGTTAGAGCCAAAACTACTCCTAAACTATTAGAGTTGGTACAATAATATTCTTCGTTCATCTATTTTCTAAAAATTATTCTTACAATTTTCTTTTCGGCTCAAGACTGCCCTTACGACTAACAGTCCTATTAG…
NtERD10B (2A,1G)	AB049336	2 ACCGAC, 1 GCCGAC	Yes, after salt treatment	ATGTCGCACTACGACAACCAATTTAGTGCAGGCCAGGCCTTGCAGACGGACGAATACGGCAATCCCATTCGTCAAACCGACGAATATGGGAACCCAGTCCATCACACTGGAGGTACCATGGGAGACTATGGAACCACCGGAACAGGAGGTGCCTATGGAACTCACGCTGGCGGTGGCGCCGGCCACACCACTGGCATACTTGGTGGGGAACACCGTCCCGGCCATGAGCACGGTACTCTCGGTGGCATGCTCCACCGTTCTGGAAGCTCCAGCTCCAGCTCTAGCTCTTCGGAGGATGATGGACAAGGCGGAAGAAGGAAGAAGAAAGGGATGAAGGAGAAGATTAAGGAGAAATTGCCAGGAGGTCACAAAGACGATCAGACTCATTCAACTGCAACA…	MSHYDNQFSAGQALQTDEYGNPIRQTDEYGNPVHHTGGTMGDYGTTGTGGAYGTHAGGGAGHTTGILGGEHRPGHEHGTLGGMLHRSGSSSSSSSSSEDDGQGGRRKKKGMKEKIKEKLPGGHKDDQTHSTATTTTTGYGMEGEHHHEKKGIMDKIKEKLPGHHGPGHH	AYMY01058417.1	GACTTCGACTTGCTTTGTGAGCTCCTCGAGCAGTTGAGCAATTTCAGGAGCGGTTCCTGATTTTCGCTCGTTCGGTTTCACTGTGTCGGGTTCCGTTCTGGGGGTTACTTCTCGAAGAAGCGGATTGGAGTTTGGATTACTCCGCATATGAGTTTGGCTCTGTAACTGGGCTATCGCTACTTATTGGGCTTGTAGCATTTCGAAAATCATGCGCAAGCTGACCCCGATTTCCCCCGTGCCGTGGGTGTCTCGGGCTATGGGTCGAGCGCCACCCTGAATGCTTCTTTCCTGCTCGGAACGTTGATTTGCTTCTAGAGCTATTCGTGAATTGATATCTAATGGTACTTCGGCTCGAATTTCGGGTTCCTCGATTCGAGCCTCGTTGACGTTGTTGGGTAG…
NtPAO (1A)	AB200262	1 ACCGAC	no	ATGGCAACTCCCCGTCGCTGCTCTGTCGTCATAGTCGGAGCCGGCATCTCAGGTTTAACGGCGGCGAAGGTGTTATCGGAGAATGGGGTGGATGATGTGATGATATTGGAAGCGTCTGATAAGATAGGTGGCAGGATAAGGAAGGAGGAATTCGGCGGAGTTACGGTGGAACTCGGCGCCGGTTGGATCGCCGGCGTCGGTGGTAAACAGTCTAATCCTGTATGGGAACTTGCCCTTCAGTCTAATCTCCGTACTTGCTTCTCTGATTACAGTAATGCCCGTTACAATATCTATGATCCCAGTGGGAAGATATTTCCGAGTGGAATAGCGGCAGACTCGTATAAGAAAGCGGTGGACTCGGCAATTCAGAAACTCAGAAGCCAAGAAGGAAACAATAAC…	MATPRRCSVVIVGAGISGLTAAKVLSENGVDDVMILEASDKIGGRIRKEEFGGVTVELGAGWIAGVGGKQSNPVWELALQSNLRTCFSDYSNARYNIYDPSGKIFPSGIAADSYKKAVDSAIQKLRSQEGNNNHESFAETTSTPKTPIELAIDFILHDFEMAEVEPISTYVDFGEREFLVADERGYEHLLYKMAENFLFTSEGKITDSRLELNTVVREVQHSRNGVLVSTEDGSLYEANYVILSVSIGVLQSDLISFTPPLPRWKMEAIRNLDVMVYTKIFLKFPYKFWPCEPEKEFFIYAHERRGYYTFWQHMENAYPGSNILVVTLTNGESKRVESQSDQETLREAMQVLRNMFGPDIPDATDILVPRWWNNRFQRGSYSNYPIYVNHQLVHDIKEP…	AYMY01051405.1	TTCTAAAATCAACTTATTTTAAGAAGTGTTTTTTCTCAAAAGTATTTTTTTTGAAAGTACTTTTTGTGAGAAACAATTAATTTTTGGCTAATTAATTTGAAAAATACTTCTGAACATGAATTATTATTTGACCAAACTTTTTAAAAGTGCTTCTAAGTTTATTTTTCTCAAAAGTACTTTTTTTAAAAACGCTTTTAGGAAGAAACTATTTTTTTCTGCTTTTCCAAAACTGCTTATATTTCTACTCAAAAGCGTTTTTTCCTCTAAAAGCTAAACATTCAACTTTAAAAAAAGTAGACAAACAAACTATAAGTGATGAATCCAAATCTCGATATATCTTAGTTCAGATTATGATAATTTAGAGTATTAATAGAGAAGTTCTTTTACTATAACTTCTTT…
NtCuAO1 (no DRE)	DQ873385	NO	yes, before salt treatment	ATGGCCACTACTAAACAGAAAGTGACGGCACCTTCTCCTTCTCCTTCTTCTTCGACTGCTTCTTGCTGTCCTTCCACTTCTATCCTCCGTCGTGAGGCAACAGCGGCCATTGCAGTCGTGGGTGACGGCCTGCAGAATTGGACCAACATCCCCTCCGTCGACGAGAAGCAGAAAAAGACGGCCTCATCAGCTCTAGCGTCATTGCCAACCACTGAACCTCTTTCCACCAATACCTCTACCAAAGGTATCCAAATCATGACAAGGGCTCAAACCTGCCATCCTTTGGACCCTTTATCTGCTGCTGAGATCTCAGTGGCTGTGGCAACTGTTAGAGCTGCCGGTGAAACACCTGAGGTCAGAGATGGGATGCGATTTATTGAGGTGGTTCTGGTAGAACCA…	MATTKQKVTAPSPSPSSSTASCCPSTSILRREATAAIAVVGDGLQNWTNIPSVDEKQKKTASSALASLPTTEPLSTNTSTKGIQIMTRAQTCHPLDPLSAAEISVAVATVRAAGETPEVRDGMRFIEVVLVEPDKSVVALADAYFFPPFQSSLMPRTKGGSQIPTKLPPRRARLIVYNKKTNETSIWIVELNEVHAAARGGHHRGKVIASNVVPDVQPPIDAQEYAECEAVVKSYPPFRDAMRRRGIDDLDLVMVDPWCVGYHSEADAPSRRLAKPLVFCRTESDCPMENGYARPVEGIYVLVDVQNMKIIEFEDRKLVPLPPVDPLRNYTAGETRGGVDRSDVKPLHIIQPEGPSFRISGNYVEWQKWNFRIGFTPREGLVIHSVAYLDGSRGRRPIA…	NW_015943983.1	ACTNTATATATAGCTTATATACTATACTATATATATCGAATATACCTTGATAAATAATACACTATACTATATATATAGTATAGTGTATTATATAATACACTATATTATACACTTAGTATATATATACTATAATATACTATGCACTAAGTATTAGTGCATTAGCTAATATATACATATATTAATTGATATAAGTTGAGACGTTTTAATTCATTGTTAATATATATATATATANNNNNNNNNNNNNNNNNNNNNNNNNNNNNNNNNNNNNNNNNNNNNNNNNNNNNNNNNNNNNNNNNNNNNNNNNNNNNNNNNNNNNNNNNNNNNNNNNNNNNNNNNNNNNNNNNNNNNNNNNNNNNNNNNNNNNNNNNNNNNNNNNNNNNNNNNNNNNNNNNNNNNNNN…
NtCuAO2 (1A)	AB289457	1 ACCGAC	no	ATGGCCGCAACTTTGCACAAGGTGACTCCGACTACTGCTTCGGCCTCCGCTTCTATCGCCCGTCGTGAGTCCGCCGCAGCCTCCGTCCTGGTGGACGATCAGCAGAAACAAACGCCGGCTCTGACGTCATTGCTTAACTCTCAACCTCCTTCCTCCAATCCCTCTAGCAAAGGGAAACAAATCATGCCAAGAGCTCATACATGCCATCCTTTGGACCCTTTATCTGCTGCTGAAATCTCTGTGGCTGTGGCGACCGTCAGAGCTGCCGGTGAAACACCCGAGGTCAGAGATGGCATGCGCTTTATTGAGGTGGTTCTTCTGGAACCTGATAAAAGTGTCGTTGCACTGGCTGATGCCTATTTCTTCCCACCTTTCCAATCTTCATTGATGTCCAGAAGG…	MAATLHKVTPTTASASASIARRESAAASVLVDDQQKQTPALTSLLNSQPPSSNPSSKGKQIMPRAHTCHPLDPLSAAEISVAVATVRAAGETPEVRDGMRFIEVVLLEPDKSVVALADAYFFPPFQSSLMSRRKGGLPIPTKLPPRRARLIAYNKKTNETSIWIVELAEVHAAARGGHHKGKVISSNVVPDVQPPIDAQEYADCEAVVKNYPPFREAMKRRGIDDMDVVMVDPWCVGYHSEADAPSRRLAKPLVFCRTESDCPMENGYARPVEGIYALVDVQNMQVIEFEDRKLVPLPPADPLRNYTAGETRGGVDRSDVKPLQIIQPEGPSFRVNGNYVEWQKWNFRVGFTPREGLVIHSVAYLDGSRGRRPIAHRLSFVEMVVPYGDPNDPHYRKNA…	AYMY01006168.1	GTAGATAATATTATGGGGGAATAATTAAGAGGGAGCACACGTGAAAATACGAGTAGATCAGCCAATAACCAACTAATCTACTATGAGGCGAATACTGTGGATGTAAAGCATCACCGCAAGCAAAGCAATTATTTTAACCGTTTAATAGGAGTAATTTTCTTTTCAAGTTTTGCCATACGAAAGACATTTTAATCATAAGAGTATGTCTAAATTACTCTTCATCATTTCTCCTTGACGCCTCACTTGATTAATCTACTAAAACATTAAGAGTAGATCTGATAATTAATAACTTCTTATTTTTCTAACACGTAAACATTTTGAAGCATATCCAGCTCGTCAAAACAACGTAACTACTATTATATATAGGATTGAAAGTAGTATATTTTTGTGATTAATACA…
rd29A promoter sequences with point mutation of the DRE cis-element
rd29A_pro-1A4G	CAAAtAATGATTTTATTTTGACTGATAGTGACCTGTTCGTTGCAACAAATTGATGAGCAATGCTTTTTTATAATGCCAACTTTGTACAAAAAAGCAGGCTCCGCGGCCGCCCCCTTCACCTCTAGACCCGGGGAATTCCCTCGAGAGCCATAGATGCAATTCAATCAAACTGAAATTTCTGCAAGAATCTCAAACACGGAGATCTCAAAGTTTGAAAGAAAATTTATTTCTTCGACTCAAAACAAACTTACGAAATTTAGGTAGAACTTATATACATTATATTGTAATTTTTTGTAACAAAATGTTTTTATTATTATTATAGAATTTTACTGGTTAAATTAAAAATGAATAGAAAAGGTGAATTAAGAGGAGAGAGGAGGTAAACATTTTCTTCTATTT…
rd29A_pro-0A5G	CAAATAATGATTTTATTTTGACTGATAGTGACCTGTTCGTTGCAACAAATTGATGAGCAATGCTTTTTTATAATGCCAACTTTGTACAAAAAAGCAGGCTCCGCGGCCGCCCCCTTCACCTCTAGACCCGGGGAATTCCCTCGAGGAGCCATAGATGCAATTCAATCAAACTGAAATTTCTGCAAGAATCTCAAACACGGAGATCTCAAAGTTTGAAAGAAAATTTATTTCTTCGACTCAgAACAAACTTACGAAATTTAGGTAGAACTTATATACATTATATTGTAATTTTTTGTAACAAAATGTTTTTATTATTATTATAGAATTTTACTGGTTAAATTAAAAATGAATAGAAAAGGTGAATTAAGAGGAGAGAGGAGGTAAACATTTTCTTCTATT…
